# Supplementary material for: Renewable Hydrogen Production by Aqueous Phase Reforming of Pure/Refined Crude Glycerol over Ni/Al-Ca Catalysts
Source: Molecules. 2023 Sep 19;28(18):6695. doi: 10.3390/molecules28186695 (PMC10536820; doi:10.3390/molecules28186695)
Supplement: Supplementary file 1 [file molecules-28-06695-s001.zip]

Archive with 1 entries (1 files):
- molecules-2591928-supplementary.pdf
